# Supplementary material for: Disease pathology signatures in a mouse model of Mucopolysaccharidosis type IIIB
Source: Sci Rep. 2023 Oct 4;13:16699. doi: 10.1038/s41598-023-42431-4 (PMC10550979; doi:10.1038/s41598-023-42431-4)
Supplement: Supplementary file 1 — Supplementary Table S1. [file 41598_2023_42431_MOESM1_ESM.xlsx]

## Sheet: Brain_Pval_FDR_RC
	P.values	FDR	Reg.Coef
Hgf	0.000537122	0.0328962	0.132755
Tnfsf12	0.000935654	0.0328962	0.0740463
Parp1	0.00319062	0.0328962	0.0980988
Lgmn	0.00321309	0.0328962	0.157691
Pdgfb	0.00324873	0.0328962	0.0720034
Ccl2	0.00335983	0.0328962	0.10125
Ccl3	0.00364895	0.0328962	0.157548
Il1a	0.00365513	0.0328962	0.0776269
Cxcl1	0.00605539	0.0484432	0.0507814
Gfra1	0.0113524	0.0813903	0.065929
Snap29	0.0124346	0.0813903	0.0395157
Fas	0.0213448	0.128069	0.04815
S100a4	0.040597	0.213371	0.0430219
Pla2g4a	0.0414889	0.213371	0.0597908
Map2k6	0.0551428	0.243467	0.0385067
Fst	0.0590679	0.243467	0.0249378
Wfikkn2	0.0607138	0.243467	0.0129408
Nadk	0.0608667	0.243467	0.0235947
Erbb4	0.0854111	0.30332	0.0265741
Flrt2	0.0926829	0.30332	0.0263967
Ca13	0.0956566	0.30332	0.0436012
Ddah1	0.0965628	0.30332	0.01137
Ccn4	0.100351	0.30332	0.0585343
Riox2	0.10226	0.30332	0.0975822
Yes1	0.118413	0.30332	0.0540334
Sez6l2	0.130385	0.30332	0.0246053
Dctn2	0.146114	0.30332	0.0682941
Cntn4	0.147082	0.30332	0.0402228
Cntn1	0.151922	0.30332	0.0188863
Tpp1	0.160316	0.30332	0.0124785
Casp3	0.193061	0.30332	0.0250927
Cpe	0.193548	0.30332	0.0109311
Tgfa	0.205802	0.30332	0.0178063
Tnr	0.21161	0.30332	0.0257998
Ahr	0.244341	0.30332	0.00137603
Epcam	0.244341	0.30332	0.00183221
Ccl20	0.244341	0.30332	2.77556e-17
Cxcl9	0.244341	0.30332	8.32667e-17
Tnfrsf11b	0.244341	0.30332	-1.38778e-17
Ccl5	0.244341	0.30332	5.55112e-17
Il5	0.244341	0.30332	5.55112e-17
Il6	0.244341	0.30332	-2.77556e-17
Gdnf	0.244341	0.30332	-2.77556e-17
Tnf	0.244341	0.30332	2.77556e-17
Vegfd	0.244341	0.30332	-1.38778e-17
Il1b	0.244341	0.30332	2.77556e-17
Gcg	0.244341	0.30332	2.77556e-17
Cdh6	0.244341	0.30332	-1.38778e-17
Adam23	0.244341	0.30332	6.93889e-18
Acvrl1	0.244341	0.30332	2.77556e-17
Mia	0.244341	0.30332	1.38778e-17
Itgb6	0.244341	0.30332	2.77556e-17
Tnfrsf12a	0.244341	0.30332	6.93889e-18
Dll1	0.244341	0.30332	-2.77556e-17
Itgb1bp2	0.244341	0.30332	-1.38778e-17
Cant1	0.244341	0.30332	-2.77556e-17
Fstl3	0.244341	0.30332	-2.08167e-17
Foxo1	0.244341	0.30332	0.00232846
Clstn2	0.270913	0.330606	0.0350356
Matn2	0.293395	0.352074	0.0563161
Clmp	0.298719	0.352587	0.0364393
Plxna4	0.320026	0.371643	0.0224027
Qdpr	0.333641	0.381304	0.00638446
Eno2	0.370001	0.416251	-0.00232553
Igsf3	0.458088	0.507421	0.0322035
Pak4	0.476989	0.520352	0.00477072
Ntf3	0.585359	0.629042	0.0118528
Axin1	0.653253	0.69168	0.00120873
Prdx5	0.783083	0.81713	-0.00604892
Ppp1r2	0.83737	0.861295	-0.00173769
Rgma	1	1	2.90361e-17
Crim1	1	1	-4.95739e-18
Ccn1	NA	NA	0
Tgfbr3	NA	NA	0
Il10	NA	NA	0
Csf2	NA	NA	0
Fli1	NA	NA	0
Kitlg	NA	NA	0
Tgfb1	NA	NA	0
Epo	NA	NA	0
Plin1	NA	NA	0
Eda2r	NA	NA	0
Tnni3	NA	NA	0
Lpl	NA	NA	0
Il23r	NA	NA	0
Dlk1	NA	NA	0
Il17f	NA	NA	0
Apbb1ip	NA	NA	0
Notch3	NA	NA	0
Ghrl	NA	NA	0
Vsig2	NA	NA	0
Il17a	NA	NA	0

## Sheet: Liver_Pval_FDR_RC
	P.values	FDR	Reg.Coef
Lgmn	0.000307877	0.0209356	0.11443
Ccl3	0.00245153	0.0833522	0.164613
Foxo1	0.00580503	0.0906415	-0.0365326
Fst	0.00680165	0.0906415	0.0296158
Hgf	0.00741314	0.0906415	0.045616
Ahr	0.00913492	0.0906415	0.0375057
Snap29	0.00933074	0.0906415	0.0336629
Tgfa	0.0321786	0.273518	0.0150329
Pak4	0.0376093	0.284159	-0.0726101
Prdx5	0.0503312	0.308671	0.021297
Ca13	0.0558252	0.308671	0.0206477
Il1a	0.0597717	0.308671	0.0492396
Ccl2	0.116508	0.308671	0.0336361
Cxcl9	0.124139	0.308671	0.0540045
Cxcl1	0.136071	0.308671	0.0125421
Yes1	0.17571	0.308671	-0.0544813
Casp3	0.203015	0.308671	0.00370432
Cntn1	0.241731	0.308671	0.0350916
Tpp1	0.242819	0.308671	0.0106311
Ccn4	0.244341	0.308671	0.000399096
Il1b	0.244341	0.308671	0.00522445
Matn2	0.244341	0.308671	6.93889e-18
Tnfsf12	0.244341	0.308671	-2.77556e-17
Il5	0.244341	0.308671	5.55112e-17
Ntf3	0.244341	0.308671	5.55112e-17
Il6	0.244341	0.308671	-2.77556e-17
S100a4	0.244341	0.308671	2.77556e-17
Tnf	0.244341	0.308671	2.77556e-17
Tnfrsf11b	0.244341	0.308671	-1.38778e-17
Ccl5	0.244341	0.308671	5.55112e-17
Cdh6	0.244341	0.308671	-1.38778e-17
Erbb4	0.244341	0.308671	-2.77556e-17
Wfikkn2	0.244341	0.308671	-2.08167e-17
Mia	0.244341	0.308671	1.38778e-17
Gdnf	0.244341	0.308671	-2.77556e-17
Rgma	0.244341	0.308671	4.16334e-17
Acvrl1	0.244341	0.308671	2.77556e-17
Plxna4	0.244341	0.308671	2.77556e-17
Vegfd	0.244341	0.308671	-1.38778e-17
Igsf3	0.244341	0.308671	-2.77556e-17
Dll1	0.244341	0.308671	-2.77556e-17
Tnr	0.244341	0.308671	2.77556e-17
Gcg	0.244341	0.308671	2.77556e-17
Clmp	0.244341	0.308671	-2.77556e-17
Clstn2	0.244341	0.308671	-8.32667e-17
Tnfrsf12a	0.244341	0.308671	6.93889e-18
Adam23	0.244341	0.308671	6.93889e-18
Fstl3	0.244341	0.308671	-2.08167e-17
Epcam	0.244341	0.308671	-0.010159
Cant1	0.244341	0.308671	-2.77556e-17
Itgb6	0.244341	0.308671	2.77556e-17
Itgb1bp2	0.244341	0.308671	-1.38778e-17
Pdgfb	0.244341	0.308671	0.00721854
Eno2	0.245121	0.308671	0.00257577
Nadk	0.263316	0.325554	-0.0164388
Pla2g4a	0.286669	0.348099	-0.0180006
Dctn2	0.327215	0.390361	0.0271472
Ppp1r2	0.45356	0.53176	0.00850363
Axin1	0.473793	0.546066	0.0200779
Parp1	0.677916	0.768305	0.0110252
Qdpr	0.694287	0.773959	-0.000637254
Sez6l2	0.715067	0.784267	0.00680622
Ccl20	0.81773	0.85514	0.00432873
Riox2	0.824864	0.85514	-0.00390698
Ddah1	0.826159	0.85514	-0.00103428
Fas	0.829989	0.85514	-0.00388449
Gfra1	0.911842	0.925452	0.00362722
Map2k6	0.971281	0.971281	-0.000488337
Ccn1	NA	NA	0
Tgfb1	NA	NA	0
Tgfbr3	NA	NA	0
Il10	NA	NA	0
Epo	NA	NA	0
Fli1	NA	NA	0
Csf2	NA	NA	0
Lpl	NA	NA	0
Kitlg	NA	NA	0
Dlk1	NA	NA	0
Il17f	NA	NA	0
Cpe	NA	NA	0
Cntn4	NA	NA	0
Plin1	NA	NA	0
Notch3	NA	NA	0
Eda2r	NA	NA	0
Tnni3	NA	NA	0
Il23r	NA	NA	0
Flrt2	NA	NA	0
Il17a	NA	NA	0
Vsig2	NA	NA	0
Crim1	NA	NA	0
Apbb1ip	NA	NA	0
Ghrl	NA	NA	0

## Sheet: CSF_Pval_FDR_RC
	P.values	FDR	Reg.Coef
Ccl3	0.000169974	0.0147878	0.231738
Epo	0.00181219	0.0788304	0.138507
Tnfrsf11b	0.00284124	0.0823961	0.107011
Tpp1	0.00439073	0.0954983	0.167454
Ccl5	0.00644619	0.100285	0.0469432
Snap29	0.00691619	0.100285	0.114922
Lgmn	0.00884421	0.109921	0.184537
Casp3	0.0236264	0.256937	0.0969579
Cant1	0.0350736	0.301983	0.0202331
Yes1	0.0387821	0.301983	0.0435467
Adam23	0.0451069	0.301983	0.0406777
Flrt2	0.0472245	0.301983	0.0503584
Tnfsf12	0.0499455	0.301983	0.0974404
Qdpr	0.0607882	0.301983	0.0537585
Nadk	0.0609165	0.301983	0.118155
Matn2	0.0620035	0.301983	0.136321
Riox2	0.0650708	0.301983	0.0964912
Map2k6	0.0656127	0.301983	0.107794
Apbb1ip	0.0701701	0.301983	-0.17627
Acvrl1	0.0725853	0.301983	0.0315701
Pdgfb	0.0728924	0.301983	0.0312944
Gdnf	0.0894085	0.333226	0.0049981
S100a4	0.133309	0.333226	0.0624924
Parp1	0.144174	0.333226	0.0234496
Hgf	0.161378	0.333226	0.137796
Il1a	0.164362	0.333226	0.0239118
Fstl3	0.166174	0.333226	0.117134
Cxcl1	0.228469	0.333226	0.0881362
Wfikkn2	0.23183	0.333226	0.0841266
Gfra1	0.232502	0.333226	0.0535462
Epcam	0.235586	0.333226	-0.00221829
Igsf3	0.237472	0.333226	0.00406717
Notch3	0.237472	0.333226	-7.21111e-17
Ppp1r2	0.237472	0.333226	-7.21111e-17
Ntf3	0.237472	0.333226	-7.21111e-17
Dctn2	0.237472	0.333226	0.0115371
Pak4	0.237472	0.333226	-4.80741e-17
Il6	0.237472	0.333226	-2.4037e-17
Crim1	0.237472	0.333226	-4.80741e-17
Gcg	0.237472	0.333226	2.4037e-17
Il1b	0.237472	0.333226	-4.80741e-17
Il17a	0.237472	0.333226	2.4037e-17
Itgb1bp2	0.237472	0.333226	-2.4037e-17
Il17f	0.237472	0.333226	-2.4037e-17
Dll1	0.237472	0.333226	-2.4037e-17
Plin1	0.237472	0.333226	-2.4037e-17
Plxna4	0.237472	0.333226	-2.4037e-17
Itgb6	0.237472	0.333226	-1.20185e-17
Lpl	0.237472	0.333226	-2.4037e-17
Ccn1	0.237472	0.333226	-2.4037e-17
Il10	0.237472	0.333226	-2.4037e-17
Tnf	0.237472	0.333226	-2.4037e-17
Tnni3	0.237472	0.333226	-4.80741e-17
Vsig2	0.237472	0.333226	-2.4037e-17
Tgfbr3	0.237472	0.333226	-2.4037e-17
Vegfd	0.237472	0.333226	-4.80741e-17
Cxcl9	0.237472	0.333226	0.0194559
Tgfb1	0.237472	0.333226	0.0147514
Axin1	0.237472	0.333226	0.0113289
Cdh6	0.237472	0.333226	0.00203782
Pla2g4a	0.237472	0.333226	0.000991966
Foxo1	0.237472	0.333226	0.000839164
Ca13	0.243746	0.336601	0.0617732
Fas	0.254186	0.345535	0.0429166
Clmp	0.262344	0.351137	0.0431766
Ccn4	0.320623	0.422639	0.0785637
Eda2r	0.354057	0.459201	0.041159
Dlk1	0.358916	0.459201	0.0269778
Ccl20	0.372765	0.467101	0.00898142
Il23r	0.375829	0.467101	0.00286204
Ccl2	0.389377	0.477117	0.0735763
Fst	0.394855	0.477117	0.046404
Rgma	0.477224	0.568747	0.0338149
Clstn2	0.511812	0.601725	0.0193405
Tnfrsf12a	0.548408	0.636154	0.0353421
Csf2	0.626363	0.716648	0.00816479
Prdx5	0.635852	0.716648	-0.0206826
Erbb4	0.642512	0.716648	0.0147252
Cntn4	0.699278	0.762433	0.0240647
Mia	0.701087	0.762433	0.0210322
Eno2	0.715801	0.768823	0.0201549
Tnr	0.740724	0.78589	0.0151557
Ddah1	0.76305	0.799824	-0.0133834
Tgfa	0.851527	0.877675	0.0174004
Cpe	0.857499	0.877675	0.011435
Sez6l2	0.919492	0.922889	0.011177
Cntn1	0.922889	0.922889	0.0102166
Ghrl	NA	NA	0
Ahr	NA	NA	0
Fli1	NA	NA	0
Il5	NA	NA	0
Kitlg	NA	NA	0

## Sheet: Serum_Pval_FDR_RC
	P.values	FDR	Reg.Coef
Mia	0.000107994	0.00949817	0.0225066
Dlk1	0.000206482	0.00949817	0.0408488
Cxcl1	0.000771053	0.0196725	0.010955
Ccl2	0.000855328	0.0196725	0.0196843
Dll1	0.00122257	0.0224953	0.0138389
Sez6l2	0.00160824	0.0246596	-0.0106298
Il10	0.00213939	0.0281177	0.0538966
Ccl5	0.00303879	0.0314484	0.0216384
Notch3	0.00307647	0.0314484	-0.011739
Cpe	0.00344977	0.0317379	-0.0128686
Ccl3	0.0118831	0.0952386	0.056718
S100a4	0.0124224	0.0952386	0.0147717
Lgmn	0.0270526	0.191449	0.0125926
Ccn4	0.0303938	0.199731	0.0193967
Vsig2	0.0342586	0.210113	0.0290506
Tnr	0.0365415	0.210113	-0.0126273
Tnfrsf12a	0.0398708	0.215771	0.0423796
Adam23	0.0456745	0.233447	0.0184211
Epcam	0.0692695	0.313401	0.0270351
Eno2	0.0736918	0.313401	0.0390827
Gfra1	0.073872	0.313401	0.0370984
Eda2r	0.0749437	0.313401	0.0174807
Pdgfb	0.0930181	0.372072	0.00362207
Plxna4	0.101437	0.388842	-0.0216301
Erbb4	0.107652	0.396159	-0.0141873
Gdnf	0.117463	0.40511	-0.0366707
Tpp1	0.120097	0.40511	-0.00774038
Cntn4	0.127694	0.40511	-0.0118724
Clmp	0.138375	0.40511	0.00771111
Fst	0.139599	0.40511	0.00791187
Tnni3	0.140454	0.40511	0.0770828
Ghrl	0.140908	0.40511	0.0467189
Tgfbr3	0.174159	0.473972	-0.00971515
Clstn2	0.177481	0.473972	-0.00625431
Csf2	0.189483	0.473972	-0.0158209
Epo	0.207492	0.473972	0.0207718
Cant1	0.223084	0.473972	0.00720024
Casp3	0.229987	0.473972	-0.0110714
Fli1	0.231294	0.473972	-0.0634207
Ppp1r2	0.231294	0.473972	-0.0260655
Itgb1bp2	0.231294	0.473972	-2.94392e-17
Il17f	0.231294	0.473972	-9.81308e-18
Il6	0.231294	0.473972	-3.92523e-17
Pak4	0.231294	0.473972	-0.0363113
Foxo1	0.231834	0.473972	-0.0411405
Crim1	0.237457	0.474914	0.0105607
Il17a	0.260039	0.501217	0.0254504
Il1a	0.261505	0.501217	-0.0220685
Il1b	0.311201	0.584295	-0.0200457
Plin1	0.353032	0.645164	-0.0339471
Nadk	0.357645	0.645164	0.0232127
Cdh6	0.376786	0.666622	0.0092242
Il5	0.415389	0.721053	0.00557234
Tnf	0.443169	0.755028	0.00102033
Flrt2	0.469345	0.785086	-0.011946
Dctn2	0.512562	0.830481	-0.0187644
Acvrl1	0.517976	0.830481	-0.0058888
Gcg	0.524438	0.830481	0.0104374
Map2k6	0.532591	0.830481	-0.0049481
Ntf3	0.545519	0.836463	0.00751395
Matn2	0.562193	0.841817	-0.00608231
Axin1	0.567311	0.841817	-0.0245408
Fstl3	0.631685	0.861193	0.00277796
Vegfd	0.631791	0.861193	-0.00261175
Ccn1	0.63904	0.861193	-0.00211387
Itgb6	0.651268	0.861193	0.00521529
Tgfb1	0.662387	0.861193	-0.00382625
Fas	0.667476	0.861193	0.00277811
Tnfrsf11b	0.670843	0.861193	0.00258652
Parp1	0.675533	0.861193	-0.0151131
Apbb1ip	0.678933	0.861193	-0.0278707
Snap29	0.689364	0.861193	0.00782838
Hgf	0.692788	0.861193	0.00188145
Lpl	0.699993	0.861193	-0.00486841
Kitlg	0.70206	0.861193	-0.0045083
Rgma	0.722454	0.874549	0.00177582
Riox2	0.749044	0.894961	0.00797343
Ccl20	0.764853	0.902134	0.00209705
Yes1	0.784195	0.909354	-0.0123203
Tgfa	0.795828	0.909354	0.00408465
Ca13	0.800627	0.909354	-0.0115122
Pla2g4a	0.854439	0.949392	-0.00232514
Tnfsf12	0.856517	0.949392	-0.00190931
Wfikkn2	0.893469	0.965837	-0.0006829
Ahr	0.896438	0.965837	-0.00568972
Igsf3	0.902847	0.965837	0.00103305
Cxcl9	0.922258	0.975262	0.00111464
Cntn1	0.933446	0.975876	-0.000246551
Prdx5	0.957693	0.978379	0.00171854
Il23r	0.958493	0.978379	-0.000188031
Ddah1	0.967744	0.978379	0.00148271
Qdpr	0.980872	0.980872	-0.000558625
