# Supplementary material for: Disease pathology signatures in a mouse model of Mucopolysaccharidosis type IIIB
Source: Sci Rep. 2023 Oct 4;13:16699. doi: 10.1038/s41598-023-42431-4 (PMC10550979; doi:10.1038/s41598-023-42431-4)
Supplement: Supplementary file 3 — Supplementary Table S2. [file 41598_2023_42431_MOESM3_ESM.xlsx]

## Sheet: GO_BP
Category

## Sheet: GO_CC
Category

## Sheet: GO_MF
Category

## Sheet: KEGG
Category
